# Supplementary material for: Improving the generalizability of protein-ligand binding predictions with AI-Bind
Source: Nat Commun. 2023 Apr 8;14:1989. doi: 10.1038/s41467-023-37572-z (PMC10082765; doi:10.1038/s41467-023-37572-z)
Supplement: Supplementary file 4 — Dataset 1 [file 41467_2023_37572_MOESM4_ESM.xlsx]

## Sheet: Predictions
protein_name	ligand_name	binding_affinity (kcal/mole)
TRIM59	Pipecuronium	-7.6
FAR2	Pipecuronium	-9.1
ZC3H18	Pipecuronium	-7.1
TRIM59	Pancuronium	-7.9
FAR2	Pancuronium	-9.5
ZC3H18	Pancuronium	-7.4
USP54	Pipecuronium	-8.8
TRIM59	Vecuronium	-8.1
TRIM59	Dactinomycin	-9
FAR2	Dactinomycin	-10.2
FAR2	Vecuronium	-8.6
USP54	Pancuronium	-9.1
ZC3H18	Vecuronium	-7.3
ZC3H18	Dactinomycin	-8.5
TRIM59	Rapacuronium	-6.8
TRIM59	Rocuronium	-7.7
TRIM59	Rolitetracycline	-7.8
TRIM59	Drospirenone	-8.5
TRIM59	Valspodar	-6.5
FAR2	Rapacuronium	-8.7
TRIM59	Cyclosporin A	-6.8
FAR2	Rocuronium	-9.2
TRIM59	Metocurine Iodide	-7.8
FAR2	Valspodar	-6.8
TRIM59	Unii-0Rk7M7Iabe	-6.3
ZC3H18	Rapacuronium	-7.4
TRIM59	Metocurine	-8.1
TRIM59	Spironolactone	-7.1
FAR2	Cyclosporin A	-6.6
TRIM59	Voclosporin	-5.9
ZC3H18	Rolitetracycline	-7.6
ZC3H18	Rocuronium	-6.8
TRIM59	Eplerenone	-7.8
USP54	Vecuronium	-8.9
TRIM59	Oxymetholone	-7.3
ZC3H18	Valspodar	-6.9
FAR2	Metocurine Iodide	-10
FAR2	Rolitetracycline	-9.1
FAR2	Voclosporin	-6.5
ZC3H18	Cyclosporin A	-7.2
FAR2	Metocurine	-9.5
TRIM59	Testosterone Cypionate	-8.3
FAR2	Drospirenone	-11.4
DNMT1	Pipecuronium	-8.9
ZC3H18	Voclosporin	-6.2
TRIM59	Formestane	-7.2
ZC3H18	Drospirenone	-8.7
TRIM59	(21S)-1Aza-4,4-Dimethyl-6,19-Dioxa-2,3,7,20-Tetraoxobicyclo[19.4.0] Pentacosane	-7.5
ZC3H18	Metocurine Iodide	-8
TRIM59	Lanosterol	-7.8
ZC3H18	Unii-0Rk7M7Iabe	-6.4
TRIM59	Calusterone	-7.3
FAR2	Unii-0Rk7M7Iabe	-9.6
TRIM59	Bardoxolone Methyl	-8.6
ZC3H18	Metocurine	-7.8
TRIM59	Echinocystic Acid	-7.6
FAR2	Spironolactone	-10.2
TRIM59	Diprenorphine	-6.6
TRIM59	[3H]-Diprenorphine	-7.5
TRIM59	Buprenorphine	-6.6
FAR2	Eplerenone	-10.7
ZC3H18	Spironolactone	-7.6
TRIM59	Oleanolic Acid	-8
TRIM59	Bardoxolone	-8.7
TRIM59	4-Cholesten-3-One	-7.1
ZC3H18	Eplerenone	-7.6
TRIM59	Cortisone	-7.1
TRIM59	Istaroxime	-7
TRIM59	Minocycline	-6.4
TRIM59	Dihydroergocornine	-8
TRIM59	Trabectedin	-7.4
TRIM59	Stanozolol	-7.3
USP54	Rapacuronium	-8.1
ZC3H18	Oxymetholone	-7.2
