# Supplementary material for: Improving the generalizability of protein-ligand binding predictions with AI-Bind
Source: Nat Commun. 2023 Apr 8;14:1989. doi: 10.1038/s41467-023-37572-z (PMC10082765; doi:10.1038/s41467-023-37572-z)
Supplement: Supplementary file 8 — Source Data [file 41467_2023_37572_MOESM8_ESM.zip › Source Data/Source Data.xlsx]

## Sheet: Figure - 1a
Figure 1a
Left Panel
Annotations	4	1	1	7	1	1	2	5	1	3	1	1	2	1	1	1	1	2	2	1	1	1	1	1	1	1	1	2	4	3	1	3	2	1	1	1	1	1	1	1	1	2	1	1	1	1	1	1	1
Bins=10
Right Panel
Annotations	60	2	1	1	82	79	118	152	1	80	1	118	17	4	67	25	4	117	48	118	79	2	16	117	2	6	120	7	6	26	385	37	122	1	1	79	79	55	49	1	2	118	80	119	2	79	6	8	10
Bins=10
[truncated: 5,000 more columns]

## Sheet: Figure - 1b
Figure 1b		Proteins	degree_protein	linear_mean_Kd	linear_std_Kd	n (total number of links)		Ligands	degree_ligand	linear_mean_Kd	linear_std_Kd	n (total number of links)
			1	34974.2	200849	315			1	125097	729330	8814
			2	76634.6	338262	282			2	67880.3	527443	5012
			3	84520	657041	246			3	78407	552477	3012
			4	108986	550280	284			4	167752	820369	1476
			5	301365	1.26846e+06	180			5	82868	499609	1255
			6	37269.6	221160	192			6	43202.8	419307	702
			7	147976	815506	280			7	27430.5	185163	343
			8	147570	592745	200			8	4725.62	22515.1	280
			9	179766	760707	234			9	117579	661137	189
			10	98731.1	465497	200			10	6327.01	15125	420
			11	253209	1.14581e+06	242			11	454428	1.47565e+06	132
			12	426145	1.49402e+06	192			12	15094.4	55446	156
			13	177270	965516	221			13	2798.95	6417.5	104
			14	262506	1.22087e+06	266			14	25612.9	64237.7	84
			15	34480.4	124689	195			15	429266	883594	75
			16	4791.51	15650.1	96			16	6885.98	22066.1	80
			17	80739.8	253314	221			18	3058.74	5071.2	144
			18	75409.1	662919	234			19	26048.6	40736.3	57
			19	241421	663178	152			20	4988.61	8566.85	60
			20	2998.54	10005.3	60			21	74.1571	87.5218	21
			21	85670.6	627849	147			22	122.978	744.502	44
			22	47384.7	195014	352			24	12477.1	43169.6	360
			23	9598.16	27995.3	46			28	7186.03	30809.8	56
			24	176907	589876	72			30	1.99957	1.55721	30
			25	33808.3	108965	150			31	12938.3	17027.1	31
			26	97393.4	521869	182			32	3150.7	17394.7	32
			27	93329.5	484177	243			33	21277.7	12999.9	33
			28	17293.9	96822.8	112			34	3244.73	3378.81	102
			29	12410.9	26903.8	58			35	9195.36	34555.8	35
			30	32525	195203	120			36	3049.77	19151.1	108
			31	7184.45	39566	62			37	1382.89	5660.92	111
			32	100651	251525	128			38	1611.63	1723.73	38
			33	4404.01	17794	165			39	97.3508	171.331	39
			34	138271	323624	102			40	3027.69	4018.03	80
			35	151137	475767	105			58	108.569	257.288	58
			36	81600.4	499418	180			76	3657.58	23275.5	76
			37	155354	526706	74			318	7812.9	3948.49	318
			38	1.24123e+06	2.90999e+06	152			319	8531.13	3510.55	319
			39	3083.67	12062.9	78			320	8531.96	3501.6	320
			40	2754.73	4997.83	40			321	8388.85	3599.19	321
			41	440033	1.73288e+06	123			340	5036.82	4481.57	340
			42	253.221	981.135	42			359	11112.6	43159	359
			44	64617.4	433663	264			389	5804.44	4384.03	389
			45	9318.4	59631.2	180			442	8115.29	3629.85	11934
			46	18085.1	47978.8	276			444	5427.05	4589.1	2664
			47	9655.32	29896.1	188			446	6014.56	4627.79	446
			48	3060.79	23434.5	144			448	4998.44	4461.93	448
			49	62154.2	137060	147			450	7024.17	4383.65	900
			50	693.12	1524.31	50			453	8337.91	3931.64	453
			51	949.647	1862.14	51			761	9129.66	2732.25	1522
			52	28547.1	39749	104			762	8266.15	3552.9	2286
			53	30557.6	53536.6	106			763	9126.92	2824.48	763
			54	609196	1.34346e+06	54			765	8403.5	3457.8	1530
			55	20718.7	79470.5	110			768	8547.92	3305.74	1536
			56	166334	436380	56			769	6613.39	4409.06	3076
			57	133905	939591	114			771	7568.84	3961.79	1542
			58	66896	230863	174			772	4666.37	4661.17	772
			60	12637.3	26824.4	120			773	6983.56	4231.74	1546
			62	54446.9	176496	124			776	7435.42	4073.35	1552
			64	51361.1	261799	64			777	8825.6	3101.95	777
			65	1.08391e+06	1.86204e+06	130			782	6846.35	4173.55	782
			67	113007	294181	201			783	7394.28	4212.18	1566
			68	131.605	514.45	68			793	7661.91	3959.58	793
			69	10074.8	37614.5	207			794	5394	4454.17	794
			70	400343	746565	70			803	1877.53	3345.27	803
			71	519001	1.20955e+06	142			817	8949.72	2947.97	817
			72	48949.3	391448	1800			869	706.015	2220.79	869
			73	7471.89	8715.59	219			1121	3938.11	4553.35	1121
			74	5974.2	4676.77	148			1136	8849.56	3052.49	1136
			75	5566.44	12459.3	150			1142	7481.33	4019.31	1142
			76	7531.45	33277.2	152			1161	3912.15	4451.44	1161
			79	7790.3	8091.68	3081
			80	6815.23	4465.01	1120
			81	7129.12	4410.44	243
			82	44030.1	189143	246
			83	82339.1	187747	166
			84	2995.38	4097.25	84
			85	735.047	2197.5	85
			86	11382.4	21097.3	172
			88	8353.77	3515.6	88
			90	345.508	1254.87	90
			91	11626.7	40387	91
			92	525658	1.70599e+06	184
			94	1128.94	6687.11	94
			95	10047.9	8468.04	95
			98	273.684	702.264	98
			100	147.54	594.681	100
			102	3788.03	7749.38	306
			103	7586.02	17546.9	103
			105	1.36169e+06	1.62617e+06	105
			110	8475.24	15535.8	330
			111	258.197	1477.09	111
			112	5928.27	4706.93	112
			113	8878.43	54792	339
			114	1483.11	3633.35	114
			115	50921.9	114082	230
			116	16017.4	31522.5	232
			117	7861.81	4204.31	6084
			118	7973.58	6356.93	4602
			119	7897.19	3983.41	4165
			120	6765.54	4767.59	2640
			121	7447.38	4347.19	2178
			122	6892.6	4628.47	1342
			123	8156.2	28991.4	1599
			124	7290.15	4460.15	372
			125	7935.71	20499.4	1125
			126	7046.14	13057.2	756
			127	6967.74	4625.8	762
			128	7262.66	4198.99	768
			129	7416.34	4668.91	258
			130	4004.53	7313.66	260
			131	9086.72	37379.4	393
			132	10301.5	64327.6	264
			133	7170.76	4180.14	133
			134	5760.94	4471.36	134
			135	61363.7	289595	675
			136	17620	48383.1	272
			138	7422.96	6817.86	414
			139	6222.39	4377.24	278
			140	6985.54	9166.33	280
			141	11227.3	28266.3	423
			143	5238.01	4714.43	286
			144	7468.53	4086.93	288
			149	71313.4	237192	298
			152	8536.09	30595.3	456
			153	29807.3	233174	306
			154	5886.19	10018.4	308
			155	11697.7	57285.5	155
			160	5573.77	4734.1	160
			161	25043.3	194930	322
			166	126632	329460	166
			167	4451.06	4631.3	167
			171	7153.35	13984.1	171
			174	1082.37	8029.9	174
			176	300209	1.13968e+06	352
			185	14338.4	60049.4	185
			187	3884.74	4807.23	187
			190	3080.88	4272.89	190
			194	93474.9	496563	194
			202	44896.2	83921.7	202
			203	7027.7	4219.43	203
			204	6171.69	52371.5	204
			209	121262	784275	209
			215	7468.09	4151.74	215
			218	3.42752	3.83489	218
			221	12251.5	35470.3	442
			229	4798.63	65928.1	229
			230	10382.6	8856.36	230
			235	6804.42	4385.23	235
			236	6510.31	4539.86	236
			237	197058	1.30088e+06	474
			239	6638.61	4517.11	239
			241	6812.53	4523.1	241
			244	5459.28	4731.27	244
			245	6494.51	4387.64	245
			246	14261.3	61594.7	246
			272	6574.4	4260.54	272
			308	5153.14	22056.3	308
			318	6510.83	4785.37	318
			381	4798.13	4836.29	381
			385	364.61	215.599	385
			438	58479.1	298194	438
			443	1229.05	4486.29	443
			505	2266.34	3602.05	505
			516	53500.6	46973.9	516
			720	2578.46	3893.09	720
			857	8676.81	3910.35	857
			986	2684.82	4316.97	986
			1051	2970.36	4416.06	1051
			1287	4475.3	4684.67	1287
			1342	1.2424	2.3214	1342
			1426	4121.5	4591.89	1426

## Sheet: Figure - 1c
Figure 1c		Protein degree ratio	Ligand degree ratio
		0	0
		0.034188	0
		0.0625	0
		0	0
		0.192308	0
		0.285714	1
		0	1
		0	0
		0	1
		0.0138889	0
		0.0895522	0
		0	1
		0	0
		1	0
		0.772727	0
		0	0
		0	0
		0	1
		0	0
		0.0322581	1
		0.0601504	0.00678733
		0.25	1
		0.357143	0
		0.64	0
		0.413793	0
		0	0
		0.545852	0
		0.214286	0
		0	0
		0.333333	0
		0.0588235	1
		0	1
		0.042735	1
		0.0909091	0
		0.25	1
		0	0
		0.307692	0
		0	0
		0.0245902	1
		0.0598291	1
		0.0254237	0.5
		0.037037	0
		0.8	1
		0	0
		0	0
		0.75	0
		0.571429	1
		0	1
		0.025641	1
		0.0253165	0.5
		0.0166667	1
		0.642857	0
		0.8	0
		0	0
		0.05	0
		0	0
		0.5	0
		0.333333	1
		1	1
		0	1
		0	1
		0.285714	0
		0.711538	0
		0.226415	0
		0	0
		0.0632911	0
		0	0
		0.0506329	0
		0.0379747	0
		0.5	1
		0.0588235	0
		0	1
		0.00840336	0
		0.0420168	1
		0.0694444	0
		0	0.5
		0	1
		0.875	0
		0.0506329	1
		0.0813008	1
		0	0
		0.5	0.75
		1	0
		0	1
		1	0
		0.0123457	0
		0.0126582	0
		0	0.75
		0.483871	0
		0.25	1
		0	0.25
		0.294118	0
		0.0666667	1
		0	0.142857
		0	0
		0.0588235	0
		0.333333	0
		0.369565	0
		0.666667	1
		0	1
		0.0645161	0
		0.8	0
		0	0.5
		0	0.11335
		0.0361446	0
		0.22791	0
		0	0.333333
		0	0
		0.454545	0
		0.136364	1
		0.22807	0
		0	1
		0	0
		0.333333	0
		0	0
		0.0252101	1
		0.714286	0
		0	1
		1	0
		0.714286	0
		0	0
		0.0840336	0
		0.0348837	0
		0.5	0
		0.428571	0
		0.285714	0
		0	0
		0.059322	0
		0.6	0.5
		1	1
		0.490196	1
		0.41958	0
		0.351852	0
		0	0
		0.0625	0
		1	1
		0	1
		0.0555556	0
		0.8	0
		1	1
		0.333333	0.2
		0.166667	0
		1	1
		0.0882353	0
		0	0
		0.025	1
		0	0.5
		0	0
		0.0238095	0
		0.189873	0
		0	0
		0.025641	0
		0.15	0
		0	1
		0.0169492	0
		0	0
		0.109375	0
		0.0625	1
		0.097561	0
		1	0
		0.00826446	1
		1	0
		0.064	1
		0	0
		0	0
		0	0
		0.0434783	0
		0	1
		0.333333	0
		0	0
		0	0
		0.178423	0.333333
		0.894737	1
		0	0
		0	0
		0	0
		0	1
		0	1
		0	0
		1	1
		0	0
		1	0
		0	1
		0.00840336	1
		0.126582	1
		0.625	0
		0.025641	1
		0	1
		0	0
		0.0564516	0
		0.181818	0
		0.234783	0
		0	0
		0	0
		0.777778	0
		0.343891	1
		0.00833333	1
		0.222222	0.0590551
		1	0.5
		1	0
		0	0.5
		1	0
		0.222222	1
		0.5	1
		0.0379747	1
		1	0
		0.777778	0
		1	1
		0.025	0
		0	1
		0	1
		1	0
		0.714286	0
		0.106944	0
		1	0
		0	0
		0.0379747	1
		0	0
		0.285714	0
		0.047619	0
		0	0
		0	0
		0	0
		0.0588235	1
		1	0
		0.392857	0
		0.337662	0.333333
		0.0254237	0
		0	0
		0.0854701	0
		0.111111	0
		0.666667	0
		0	0
		0	0
		1	1
		0.0598291	0
		0	0
		0	0
		0	0
		0	0
		0.112069	0
		1	1
		0	1
		0.25	0
		0	0
		0.0583333	0
		0	1
		0.0454545	0
		0.0338983	0
		0.142857	1
		0.5	0
		0.0138889	0
		1	1
		0.642857	0.666667
		0.0165289	1
		0.017094	1
		0	0
		0	1
		0.933333	0.145564
		0	0
		0.411765	1
		0	0
		0	0
		0.128205	0
		0	0
		0	1
		0.0714286	0
		0.0254237	0
		0.0338983	0
		0	0
		0.333333	1
		0	0
		0	0.5
		0.333333	1
		1	0
		0.214286	0
		0	0
		1	0
		0.888889	0
		0.05	0
		0	0.333333
		0	0
		1	0
		0	1
		0	1
		0	0
		0.6	0
		0.246377	0
		0	0
		0.0724638	0
		1	1
		0	0
		0.344828	0
		0	0
		0.444444	0
		0	0
		0.5	0
		0.2	0
		0.103448	0
		0	0
		0.12766	1
		1	0.150901
		0.0423729	0
		0.0588235	0
		0.31857	0.5
		1	0
		0.0569106	0
		0.681818	1
		0	0
		0	1
		0.025	0
		0.025641	1
		0.0169492	1
		0	0.5
		0.0495868	0
		0.458333	0
		0	1
		1	1
		0	0
		0	1
		0	0
		0	0
		1	0
		0.0423729	0
		0.136364	0
		0.0791367	0
		1	0.4
		0	0
		0.0888889	0.5
		0	0
		1	1
		0.5	0
		0.244444	1
		0.4	0
		0.333333	0
		0	0.123318
		0	0.666667
		0.0833333	0.264706
		0	0
		0.0434783	0
		0	1
		0.0769231	0
		0	1
		0.311111	0
		0	0
		0	0
		0	0
		0	0
		0	1
		0.141935	0
		0.833333	0.5
		0.0252101	0
		0	0
		0.333333	0
		0.0125	0.0463576
		0.0394089	1
		1	0
		0	0
		0.0666667	1
		1	1
		0.0254237	0
		1	0
		1	0
		0	0
		1	1
		0	0
		0	0
		0.62	0
		0.236364	1
		0.691176	0
		0.25	0
		1	1
		0	0
		1	0
		0.0247934	1
		0	0
		1	0
		0	1
		0.0512821	0
		1	1
		0.0138889	0
		1	1
		0	0.25
		0	1
		0	0
		0.416149	0
		0	0
		0.110236	1
		0	1
		0.272727	1
		0	0
		0	1
		0.285714	0
		0	0
		0.545455	0
		1	0.2
		0.016129	0
		0.0508475	0
		0.0425532	0
		0.0769231	0
		1	0
		0.0423729	0
		0	0
		0	0
		0	1
		0	0
		0	0.666667
		0.118919	0
		0.0820896	1
		0.034188	1
		0	0
		0	0.5
		0.333333	1
		0.5	1
		0.166667	0
		1	1
		0	1
		1	1
		0	0
		1	0
		0	1
		0	1
		0	0
		0.0941176	0
		0	1
		0	1
		0.0277778	0
		0	1
		0.0338983	1
		0.8	0
		0	0
		0.0769231	1
		0.25	0
		0.0379747	1
		1	0
		0.111111	0
		1	1
		0.171053	0.8125
		1	0
		0.333333	0
		0	0
		0.056	1
		0.8	0
		0.0434783	0
		0.1	0
		0.0625	0
		0	0
		0.135135	0
		0	0.333333
		1	0
		0.0932203	1
		0.611111	0
		0.383117	0
		1	0
		0	1
		0.097561	1
		0.0723684	0.75
		0.00840336	0
		0.0338983	1
		1	0
		0.470588	1
		0.0659341	0
		0.0314961	1
		0	1
		0.5	0
		0.878788	0
		1	1
		0.444444	0
		0.0298507	0
		1	0
		0.0247934	0
		0	1
		0.282051	0
		1	0
		0.264	0.5
		0.0134228	1
		0.03125	0
		0	0.5
		0.333333	0
		0	0
		0.0769231	0
		0	1
		0.25	0
		0.666667	0
		0	0
		0	0
		0	0
		0.132353	0
		0.0253165	0
		0.0138889	0
		0.766667	0
		0	0
		0	0.621622
		0.0244898	1
		0	0.0800525
		0	1
		0.0714286	1
		0	0
		0.0708661	1
		1	0
		0.428571	0
		0	0
		0	0
		0	0
		0.00847458	0
		0	0
		0	1
		0	1
		0	0
		0.611111	0
		0.0138889	0.5
		0.0701754	0
		0	0
		1	1
		0.0336134	1
		0.017094	1
		0.108597	0
		0	0
		0.075	0
		0.0413223	1
		0	0
		0	0
		0.142857	0
		0	0
		0.017094	1
		0.933333	1
		0.178723	0
		1	0
		0.0315789	0
		0	0.333333
		0	0
		0	0
		0	0
		0.0277778	1
		0.0491803	0.666667
		0	1
		0	0
		0.75	1
		0	0.5
		0.0661157	1
		0	0
		0.034188	0
		0	1
		0.333333	0
		1	0
		0.25641	0
		0.0909091	1
		0.6	1
		1	0
		0.0512821	0
		1	1
		0	0
		0.347458	0
		0.00854701	0.333333
		0	1
		0.0416667	1
		0.0168067	1
		0.25	0
		0.416667	0
		0.117188	0
		0	0
		0.0578512	0.2
		0	0.5
		0	0
		0	0
		0	0
		0	0
		0.300813	0
		0.0253165	0
		0	1
		0.571429	0
		0	1
		0.595238	1
		0	0
		0.015873	0
		0.147059	1
		0	1
		0.025641	0
		0.562092	0
		0	0
		0.0325203	1
		0.142857	1
		0.0252101	0.2
		0	1
		0.113636	0
		0	0
		0.0136986	1
		0	1
		0	0
		0.0698529	1
		1	1
		0	1
		0.2	0.285714
		0.285714	0
		0.0194175	0
		0.101562	1
		0	1
		1	0
		0.266667	1
		0.0632911	0
		0	0
		0	1
		0	1
		0	0
		0.0634921	0
		0.057377	0.5
		0.00854701	0.5
		0.222222	0
		0	1
		1	1
		0	0
		0.333333	0
		0.0338983	0
		0.0901639	1
		1	0.75
		0	0
		0.333333	0
		0.666667	1
		0	0
		0.0508475	0
		0	0
		0.8	0
		0	0
		0	0
		0.102326	0
		0.0608696	1
		0.0714286	0.5
		0.115385	1
		0	1
		0.00840336	0
		0	0
		0.0769231	1
		0.00854701	0
		0.0813008	1
		0	0
		0	0
		0	0
		0	0
		0.0338983	0
		0.357724	1
		0	0
		0.666667	0
		0	0
		0	0
		0.369565	1
		0.290598	0
		0.909091	1
		0	0
		0.0408163	1
		0	1
		0	0
		1	1
		1	0
		0.025641	0
		1	1
		0.53854	0
		0	0
		0	0
		0.034188	1
		0	0.333333
		0	0
		0	0
		0.042735	0
		0	1
		0.0985915	0
		0.5	0.5
		0	0.8
		0	1
		0.168142	0
		0.176471	0
		0.214286	0
		0	1
		0.0916667	0.25
		0.5	1
		0	0
		1	0.5
		0	0
		0.0163934	0
		0	0
		0	0
		0	1
		0	0
		0.4375	0
		1	1
		0	0
		1	0
		0.222222	0
		0	0
		0.0833333	0
		0	0
		0	0
		0	0.5
		0	0
		0.0243902	1
		0.5	0
		0.0555556	1
		0.0642857	0
		0	0
		0	1
		0.0277778	0
		0.328947	1
		0.0506329	0
		0	1
		0	1
		0.0661157	1
		0	0
		0	0.666667
		1	0
		0.25	1
		0.0866142	0
		0.0277778	0
		1	0
		0.666667	0
		0	1
		0	0
		0	0
		0.0413223	1
		0	0
		0.833333	0
		0	1
		0	0
		0	0.6
		0.333333	0
		0	0
		0	0
		0.0125	0
		0	0
		0.333333	1
		0.0254237	0
		0.00826446	1
		0.0254237	1
		0	1
		0.181818	0
		0	0
		0.714286	0
		1	0
		1	1
		0.025641	0
		0.0381679	0
		0	0
		0	0
		0.172996	0
		0.615385	0
		0.333333	0.25
		0	0
		1	0
		0	0
		1	0.303861
		0.0672269	0
		0.0379747	1
		0.0666667	0
		0.75	1
		0	0.5
		0	1
		0	0
		0.320755	0
		0	0
		0.5	0
		0.0126582	0
		1	0
		0.0617284	0
		0	0
		0.25	0
		0.198758	1
		0	0
		0.00840336	0
		0	0
		0	1
		0	0
		0.272966	0
		0	0
		0.473684	1
		0.333333	1
		0.060241	0
		0	0
		0	1
		0.75	0
		0.0921053	1
		1	0
		0.0672269	0
		0.0454545	0
		0.0126582	0
		0.666667	1
		0.0666667	1
		0	0
		0	1
		0.0903614	1
		0	1
		0	0
		0.0551181	0
		0.923077	1
		0.064	0
		0	1
		0.533333	0
		1	0
		0.8	0
		1	0
		0.333333	1
		0	1
		0.5	1
		0.00833333	1
		0	1
		0	0
		0	1
		0.0769231	0.5
		0.024	1
		0.142857	0
		0.0397727	0
		0.0826446	0
		0.056	0
		0	0.5
		0	1
		0.25	0
		1	0.666667
		0.466667	0
		1	0
		0.0677966	0.5
		0	0
		1	1
		0	1
		1	1
		0	0
		0	0
		0	0
		0.333333	1
		0	0
		0.0410959	0
		1	0
		0	1
		0	1
		0.244444	0
		0	0
		0	1
		0.363636	0
		1	0
		0.175	0
		0	0
		0.173554	1
		1	0.0769231
		0.025	0
		0.0254237	1
		0	1
		0.5	1
		1	1
		0.0168067	0.4
		1	1
		0.0252101	0
		0	0
		1	0.5
		0	0
		0	0
		0	0
		0.0555556	0
		0.0486111	0
		1	1
		0	1
		1	1
		0	1
		0	0
		0.0769231	0
		0.025641	0
		0	0
		0	0
		0.666667	0
		0.0138889	0
		1	1
		0	0.5
		0.5	1
		0.666667	1
		0	0
		0.4	0
		1	1
		0.025641	0
		1	0
		0.5	0
		0	1
		0	1
		1	0
		0.102362	0
		0.833333	0
		0	1
		0	0
		0.025641	0
		0.059322	0
		0.0901639	1
		0.0169492	0
		0.0168067	0
		1	0
		0	1
		0	0
		0.0168067	1
		1	1
		0.0190476	0
		1	1
		1	0
		0.0743802	1
		0	0
		0.0379747	0.666667
		0.75	0
		0.0327869	0.5
		0	0.2
		0.25	0
		0.075	0
		0	0
		0	0
		0	0
		0.0166667	0
		0	1
		0.25	1
		0.116279	0
		0.333333	1
		0.0546875	0
		0.166667	0.666667
		1	1
		0.363636	0
		0	0
		0	1
		0	0
		1	0
		1	1
		1	0
		0.357143	0
		1	0.5
		0	1
		0.130435	0
		0.333333	0
		0	1
		1	1
		0.0169492	0
		0.034188	0
		0.401806	0
		1	1
		0.263158	0
		0.0338983	0
		0	0
		0	0
		0	1
		0.0253165	0
		0	0
		0.612903	1
		1	0
		0.04	1
		0.0168067	0
		0.105691	0
		0	0
		0.341667	0
		0.666667	0
		0.604167	0
		0.166667	0
		0	1
		0.21875	0
		1	1
		1	0
		0.0126582	0
		0	1
		0.1	0
		1	1
		0	0
		0.152542	1
		0	0
		0.833333	1
		0.5	0
		0.0512821	0
		0	0
		0	0
		0	0
		0	1
		0.25	0
		0.00854701	1
		0.034188	0
		0	0
		0	0
		0.875	1
		0.0253165	0
		0.106557	0
		0	1
		0	0
		0	1
		0	1
		1	0.428571
		0	0.75
		0	1
		0.139535	1
		0.0405405	0.25
		0.551724	1
		0	1
		0.428571	0.5
		0.0909091	0
		0.2	0
		0	0.0459318
		0	0.5
		0	0.181818
		0	1
		1	0
		0	1
		0	0
		0	0
		0	0
		1	0
		0.384615	0
		0.148936	1
		0	0
		0	1
		0.0762712	0
		0	0
		1	0
		1	1
		0	1
		0.0632911	0
		1	1
		0.666667	0
		0	0.5
		0	1
		0	1
		0	0
		0.017094	1
		0.5	1
		0.034188	0
		0.6	0
		0	0
		1	0
		0	1
		0.590909	0
		0	0
		0.04	0
		0.0169492	1
		0	0
		0.0487805	0
		0.0588235	0.5
		0	0
		1	0
		0.0632911	0
		0	0
		0.0379747	0
		1	0
		0	1
		0.0365854	1
		0.0666667	0
		0.571429	0
		0	0
		1	0
		0	1
		0.678571	0
		0	1
		0	0
		0.535714	0
		0.0252101	1
		0.916667	0
		0.0251938	0
		0.909091	0
		0.666667	0
		0	1
		0	0
		0.175732	1
		0.3	0
		1	0
		0.5	0
		0	0
		1	1
		0.5	0
		0	1
		1	0
		0	0
		0.774775	1
		0.0338983	0
		0.059322	1
		0.078125	0.4
		0.571429	1
		1	0.333333
		0	0
		0	1
		0	0
		0	0
		0	0
		1	0
		0.346154	1
		0	0.2
		0.0138889	1
		0.0252101	1
		0.477011	0
		0.634146	0
		0	0
		0.025	0
		0.0126582	0
		1	0
		0	0
		0.0333333	0
		0.134328	0.416667
		0	0
		0.146341	0
		0.057971	0
		0	0
		0.0677966	1
		1	0
		0.0168067	0
		0.510638	1
		0	1
		0	0
		1	1
		0	1
		0.0338983	0
		0.0909091	0
		0.409091	1
		0.114286	1
		0	0
		0.030303	1
		0	0
		0.25	0
		0.470588	0
		0.1	0
		0.578947	1
		1	0
		0	0
		0	0.25
		0.272727	0
		0	0
		1	0
		0	0
		0	0
		0	0
		0.319328	1
		0.5	0
		0	1
		0.0126582	0.666667
		0	0.5
		0.5	0
		0.0846154	1
		0.969697	0
		1	0
		0	0
		0.285714	0
		0.0909091	0.5
		0.431818	0
		0.189474	0
		0	1
		1	0
		0	1
		0	0
		0.125	0
		0.0661157	0.285714
		0	0
		0.488107	0
		0.25	0
		0.0252101	0
		0.059322	0
		0	0
		0	0
		0	1
		0.285714	0
		0.545455	1
		0	0
		0.0204082	0
		0.0423729	1
		1	0
		0	0.5
		0	0
		0.75	0
		0	0.666667
		0.00840336	0
		0	0
		0.428571	0.5
		0.0504202	0
		0	1
		0	0
		0.0672269	1
		0.0125	0
		1	0
		0	0
		0	0
		1	0
		0	0
		0	0
		0	0
		0.0125	0
		1	1
		0.5	0
		1	1
		0	0
		0	0.25
		0	0
		0	0
		0	0
		0.0666667	1
		0.088	0
		0.0935252	0
		0.042735	0
		0	1
		0	0.5
		0.181818	1
		0.4	1
		0.5	0
		0	0
		1	0
		0.017094	0
		0.130081	1
		1	1
		0	0
		1	0
		0	0
		0	1
		1	0
		0.00854701	0
		0	1
		1	0
		0	0.125
		1	0
		0.2625	1
		0.1875	0
		0.00792079	0
		0	1
		0.136364	1
		0.909091	0
		0.047619	0
		0.114754	0
		0.5	0
		0	0.5
		1	0
		0	1
		0.770833	0.545455
		0	0
		0	1
		0	0
		0	0
		0	0
		0	0
		0.00854701	1
		0	0
		0	0
		0.111111	0
		1	1
		0.0588235	0
		0	0
		0	0
		1	1
		0	0.5
		1	0
		0.6	0
		0	1
		0	1
		0.5	0
		0	0
		0	0
		0.75	1
		0.235772	0
		0.0521739	1
		1	1
		0	0
		0.0859375	1
		1	0
		0.5	0
		0.0666667	0
		0	1
		1	0
		1	0
		0	0
		0.0296296	0
		0.0864198	0
		0	0
		0	0
		0.4	0
		0	0
		0.0588235	0
		0.0330579	1
		0.608696	0.5
		0.0512821	0
		0.267176	1
		0	0
		0	0
		0.571429	0
		1	0.5
		0.391304	0
		0.0512821	0
		0	0.571429
		0.25	0
		0	0
		0	0
		0.0253165	0
		0.333333	0
		1	0
		1	0
		0.127273	1
		0	0
		0	0.0384615
		0.326531	0
		1	0
		0	0
		0	0
		0.454545	1
		0.048	0
		0	0
		1	1
		0.818182	0
		0.272727	0
		1	0
		0.230769	0
		1	1
		0	0.25
		0.034188	0.5
		0.0277778	0
		1	0.5
		0.025641	0
		0	0
		0.139344	0
		0.0540541	0
		0.0578512	0
		0.714286	0
		1	1
		0	0
		0.0813953	1
		0	1
		0.513369	0.0776197
		0.173653	0
		0	0
		0	0
		1	0
		1	1
		1	0
		0.5	0.2
		0	0
		0	0
		0.2	0
		0	0
		0.0169492	0
		1	0
		0	0
		0.00854701	0
		0	0
		0.0675105	1
		0	0.5
		1	0
		0.15	0
		1	1
		0	0
		0	1
		0	0
		0.470588	0
		0.0898483	0
		0.096	1
		0.285714	0.75
		0	0
		0.6	0.0565046
		0.375	0
		0	0
		1	0
		0.6875	0
		0	1
		0.6	0
		0	0.333333
		1	0
		0.23913	1
		0.466667	0
		0	0
		0.722222	0.2
		0	0
		0.0181818	0.571429
		1	0
		0.336283	1
		0.0253165	0
		0.0756303	0
		0.8	0
		0.0491803	0
		0.00854701	0
		0	0
		0	1
		0	0.5
		0	1
		0	1
		0.0824742	0
		1	0
		0	0
		0.0325203	0
		0.166667	1
		0.131148	1
		0	0
		0	0
		0	0
		0	0
		0	0
		0.0201342	0
		0.5	0
		0	1
		1	0.666667
		0.0625	0
		0.0416667	1
		0.108108	0.5
		0	1
		0	1
		0	1
		0	0
		0	0.5
		0	1
		0.0559441	1
		0.0504202	1
		0.444444	1
		0	1
		0	0.333333
		0	0
		0.037037	1
		0.833333	0
		1	0
		1	0
		0.380952	0
		0	0
		1	1
		0.609756	0
		1	1
		0.025641	1
		0.075	0.5
		0.5	1
		1	1
		1	0
		0.236842	0
		0.590909	0
		0.0375	0
		0	0
		0.230769	1
		0.0486111	0
		0.764706	0
		0.5	0
		1	0
		0.0638298	0
		0.578947	0
		0.8	0.666667
		0	0
		1	1
		1	0
		0	0
		0	0
		0.0162602	1
		0	0
		0	1
		1	0
		0	0
		0.0338983	0
		0	0
		0	0.5
		0.244444	0
		0.166667	1
		0	1
		0.0379747	0.5
		0	1
		0.1	1
		0	1
		0.0666667	0
		0	0.5
		0.526316	1
		0.0588235	1
		0	0
		0.285714	0
		0	0.25
		0	0
		0.5	0.2
		0.166667	1
		0.0227273	0
		0.666667	0
		0.0229008	0.5
		0.0277778	1
		0.0568182	0
		0	1
		0	0
		0	0
		0	0.5
		0	0
		0.0253165	0
		0.0583333	1
		1	0.5
		0.0357143	0
		0.558824	0
		0	0
		1	1
		0	0
		0.404255	1
		0.5	0.357143
		0.0759494	0
		0.0265487	1
		0.299145	0
		0.833333	0
		0	0
		0	0
		0	0
		0	0
		0.25	1
		1	1
		0.18	1
		0.461538	0.2
		0	1
		0.198582	1
		0	1
		0.0434783	0.666667
		0	1
		0	1
		0	1
		0.0344828	0
		0	0.333333
		1	0
		0.0307692	0
		0.0526316	0
		0.131579	0
		0	1
		0	1
		0	0
		0.0434783	0
		1	0
		0.68	0
		0	1
		0	1
		0.0377358	0.357143
			0
			0
			0
			0
			0
			0
			0
			0
			0
			1
			1
			1
			1
			0
			0
			0.5
			0
			1
			1
			0
			0
			0
			0
			1
			0
			1
			1
			0
			1
			0
			0.8
			0.0656109
			0
			0
			0
			0
			1
			0
			1
			0
			0
			0
			0.2
			0
			1
			0
			1
			0
			0
			1
			0
			0
			0
			0.5
			0
			0
			0
			0
			0
			1
			0
			1
			0
			0
			0
			1
			0
			0
			0
			0
			0
			0
			0.5
			0
			1
			0.666667
			0.333333
			1
			0
			0
			0
			0
			0
			0
			0
			0
			0
			0
			0
			0
			1
			1
			0
			0.5
			1
			0
			0
			0
			1
			0
			0
			0
			0
			0
			1
			0.5
			0
			1
			0.166667
			1
			0
			0
			0
			0
			1
			1
			0
			0
			0
			1
			0
			0.5
			1
			0
			0
			1
			0
			0
			1
			1
			1
			1
			0
			0.2
			1
			0
			1
			0
			1
			0
			0
			1
			1
			0.4
			0.5
			0
			0
			0
			0
			0
			0
			0.666667
			0
			1
			1
			0
			0
			0
			0.5
			1
			0
			0
			1
			0
			0
			0
			1
			0
			1
			0
			0
			0
			1
			0
			0
			1
			0
			0
			0
			1
			1
			0
			0
			0
			0
			0
			1
			0
			0
			0
			1
			0
			0
			0
			0
			0.666667
			0
			0
			0
			1
			0
			1
			0
			1
			0.5
			0
			0.285714
			0
			0
			0
			0.2
			0
			1
			0
			1
			1
			0
			0
			1
			0
			0
			0
			0
			1
			0
			0
			0
			0.863636
			0
			0
			0
			0
			1
			0
			1
			0
			0.0598179
			0
			0
			0
			0
			0
			0
			1
			0
			0
			0.666667
			1
			1
			0
			0
			0
			0
			0
			0
			1
			0
			0
			0
			1
			0
			0
			1
			0
			0
			0
			0
			0
			0
			0
			0
			0.5
			1
			0
			0
			1
			0
			0
			0
			1
			0
			0
			0
			0
			1
			1
			0
			1
			0
			0
			0.5
			0
			1
			0.25
			0
			0
			1
			0
			1
			0
			0.72973
			1
			0
			0
			1
			1
			1
			1
			0
			0
			0
			0.4
			0
			0
			0
			0
			0
			0
			0
			1
			1
			0
			0
			1
			0
			0
			0
			1
			0.25
			0
			0
			0
			0
			0
			0
			0
			0
			0
			0
			1
			1
			0
			1
			0
			1
			0
			0.333333
			0
			0
			0
			0
			0
			0
			1
			1
			0.5
			0
			1
			0
			1
			0
			0
			0
			0
			1
			0
			0
			0
			0
			0
			1
			0
			0.5
			0
			0
			0
			0.333333
			0.25
			1
			0
			0
			1
			0
			1
			0
			0
			0
			1
			1
			1
			0
			1
			0
			0
			1
			0.5
			0
			0.4
			0.333333
			0
			0
			0
			1
			0
			1
			0
			0.25
			1
			0
			1
			1
			1
			0
			0
			1
			1
			0
			0.5
			1
			0
			1
			0
			1
			0
			0
			0
			0.5
			0
			0
			0
			0
			1
			0.538462
			0
			0
			0
			0
			0
			1
			0
			0
			0
			1
			1
			0
			0
			0
			0
			0
			0.25
			1
			1
			0
			1
			0
			0
			0
			0.25
			0
			0
			0
			0
			1
			0
			1
			0
			1
			0
			0
			1
			0
			1
			0.5
			1
			1
			0.5
			0.5
			0.6
			0
			0
			0
			0
			0
			1
			1
			0
			1
			0
			0
			0
			0
			0
[truncated: 11,391 more rows]

## Sheet: Figure - 2a
Figure 2a
Nodes	11807
Proteins	1391
Ligands	10416
Positive Edges	5591
Negative Edges	31976

## Sheet: Figure - 2c
Figure 2c
All Degree Ratio	0.00872093	0.313053	0	0.0121951	0.365854	0.092084	0.26087	0.307692	0.0487805	0.0481928	0.541106	0.0224719	0.6	0.313953	0.043956	0.0722892	0.0108696	0.0666667	0.0674157	0.0923077	0.0363636	0.4	0.210526	0.541106	0	0	0.0243902	0.0384615	0.258065	0.0571429	0.0609756	0	0.0416667	0.0675676	1	0	0.025641	0.0123457	0.0116279	0.541106	0.0561798	0.411111	0.8	0.025641	0.0229885	0.0357143	0.00943396	0.106383	0.121442
DeepPurpose Prediction	0.00754511	0.334921	7.227e-07	0.0107099	0.394309	0.0902776	0.171867	0.339738	0.0497035	0.0498473	0.587144	0.0256964	0.231445	0.236062	0.0258458	0.0619912	0.0106897	0.0590576	0.0699215	0.0969013	0.0499293	0.462719	0.22091	0.587144	0.00876395	0.00338821	0.0208783	0.0266765	0.250487	0.0703902	0.0625299	0.00876395	0.0348925	0.055208	1	0.000273371	0.0275473	0.0121122	0.00109034	0.587144	0.0640307	0.499049	0.815684	0.0293582	0.0253517	0.0265762	0.0116741	0.0896356	0.123651
False Postive Degree Ratio	1	1	1	1	1	1	1	1	1	1	1	0.666667	0.833333	0.8	1	0.833333	0.875	0.875	0.769231	0.769231	0.769231	0.769231	0.642857	0.642857	0.642857	1	0.666667	0.746479	0.746479	0.684211	0.684211	0.684211	0.684211	0.684211	0.684211	0.684211	0.684211	0.875	0.68	0.68	0.68	0.68	0.68	0.666667	0.705882	0.705882	0.705882
DeepPurpose Prediction	0.999981	0.999956	0.999956	0.999778	0.999334	0.998234	0.990849	0.988675	0.970107	0.928492	0.849337	0.845302	0.817759	0.815684	0.811901	0.798794	0.778132	0.778132	0.770511	0.770511	0.770511	0.770511	0.763135	0.763135	0.763135	0.761164	0.756751	0.753035	0.753035	0.748767	0.748767	0.748767	0.748767	0.748767	0.748767	0.748767	0.748767	0.733399	0.707894	0.707894	0.707894	0.707894	0.707894	0.696578	0.694125	0.694125	0.694125
False Negative Degree Ratio	0	0	0	0	0	0	0	0	0	0	0	0	0	0	0	0	0	0	0	0	0	0	0	0	0	0	0	0	0	0.0111111	0	0.00872093	0	0	0	0.0169492	0	0.0123457	0.011236	0.0117647	0.0136986	0.0113636	0.0114943	0.0108696	0.0111111	0.0111111	0.0114943	0.0121951	0.0121951
DeepPurpose Prediction	4.47235e-10	4.47235e-10	1.341e-08	1.03078e-07	2.11415e-07	5.08923e-07	1.35853e-06	3.87253e-06	1.63018e-05	2.89973e-05	2.89974e-05	3.62769e-05	7.18805e-05	7.18805e-05	7.18805e-05	0.000114327	0.000152019	0.000155867	0.000155867	0.000273371	0.000461545	0.000461545	0.00133118	0.00133118	0.00319177	0.00333329	0.00390179	0.00405899	0.00405899	0.0069018	0.00744284	0.00754511	0.00786859	0.00882443	0.00882443	0.00921745	0.0092936	0.00938549	0.0095155	0.00960149	0.0104871	0.0105518	0.0105772	0.0106897	0.0110536	0.0110536	0.0114128	0.0115212	0.0115212
[truncated: 5,000 more columns]

## Sheet: Figure - 3b
Figure 3b
	Fold 1	Fold 2	Fold 3	Fold 4	Fold 5		Mean	STD
DeepPurpose
AUROC	0.85	0.86	0.86	0.86	0.85		0.856	0.00547723
AUPRC	0.63	0.64	0.65	0.65	0.65		0.644	0.00894427
Config. Model
AUROC	0.86	0.85	0.86	0.85	0.86		0.856	0.00547723
AUPRC	0.63	0.61	0.61	0.61	0.61		0.614	0.00894427

## Sheet: Figure - 3c
Figure 3c
	Fold 1	Fold 2	Fold 3	Fold 4	Fold 5		Mean	STD
Transductive
AUROC	0.82	0.81	0.82	0.82	0.82		0.818	0.00447214
AUPRC	0.48	0.49	0.48	0.48	0.48		0.482	0.00447214
Semi-inductive
AUROC	0.79	0.81	0.74	0.71	0.74		0.758	0.0408656
AUPRC	0.78	0.77	0.65	0.63	0.65		0.696	0.0726636
Inductive
AUROC	0.49	0.58	0.68	0.64	0.64		0.606	0.074027
AUPRC	0.36	0.36	0.53	0.44	0.44		0.426	0.0705691

## Sheet: Figure - 3d
Figure 3d
	Fold 1	Fold 2	Fold 3	Fold 4	Fold 5		Mean	STD
Transductive
AUROC	0.82	0.82	0.84	0.84	0.84		0.832	0.0109545
AUPRC	0.52	0.5	0.49	0.49	0.5		0.5	0.0122474
Semi-inductive
AUROC	0.8	0.82	0.82	0.72	0.71		0.774	0.0545894
AUPRC	0.75	0.77	0.77	0.63	0.63		0.71	0.0734847
Inductive
AUROC	0.5	0.5	0.5	0.5	0.5		0.5	0
AUPRC	0.35	0.27	0.26	0.32	0.32		0.304	0.0378153

## Sheet: Figure - 4c
Figure 4c
	Fold 1	Fold 2	Fold 3	Fold 4	Fold 5		Mean	STD
Config. Model
AUROC	0.5	0.5	0.5	0.5	0.5		0.5	0
AUPRC	0.48	0.48	0.44	0.46	0.46		0.464	0.0167332
DeepPurpose
AUROC	0.67	0.65	0.66	0.64	0.61		0.646	0.0230217
AUPRC	0.57	0.59	0.57	0.57	0.58		0.576	0.00894427
VecNet
AUROC	0.71	0.77	0.79	0.73	0.75		0.75	0.0316228
AUPRC	0.7	0.7	0.77	0.71	0.71		0.718	0.0294958

## Sheet: Figure - 4d
Figure 4d
	Fold 1	Fold 2	Fold 3	Fold 4	Fold 5		Mean	STD
Drugs
AUROC	0.7	0.69	0.76	0.75	0.76		0.732	0.0342053
AUPRC	0.72	0.67	0.7	0.71	0.75		0.71	0.0291548
Natural Compounds
AUROC	0.79	0.73	0.69	0.82	0.74		0.754	0.0512835
AUPRC	0.84	0.91	0.86	0.87	0.88		0.872	0.0258844

[truncated: 62 more sheets: Figure - 4e, Figure - 4f, Figure - 5b, Figure - 5c, Figure - 5d, Figure - 6a, Figure - 6b, Figure - 6c, Table - 1, Table - 2, Table - 3, Supplementary Figure - 1a, Supplementary Figure - 1b, Supplementary Figure - 1c, Supplementary Figure - 1d, Supplementary Figure - 1e, Supplementary Figure - 1f, Supplementary Figure - 2a, Supplementary Figure - 2c, Supplementary Figure - 3a …]
